# Supplementary material for: Effect of Femtosecond Laser-Assisted Versus Conventional Clear Corneal Incisions on Endothelial Cell Density and Surgical Efficiency in Cataract Surgery
Source: J Clin Med. 2026 Jan 13;15(2):626. doi: 10.3390/jcm15020626 (PMC12841908; doi:10.3390/jcm15020626)
Supplement: Supplementary file 1 [file jcm-15-00626-s001.zip]

Archive with 1 entries (1 files):
- jcm-3996502-supplementary.pdf
